# Supplementary material for: The Efficient Synthesis and Anti-Fatigue Activity Evaluation of Macamides: The Unique Bioactive Compounds in Maca
Source: Molecules. 2023 May 7;28(9):3943. doi: 10.3390/molecules28093943 (PMC10180231; doi:10.3390/molecules28093943)
Supplement: Supplementary file 1 [file molecules-28-03943-s001.zip]

Archive with 1 entries (1 files):
- molecules-2378328-supplementary.pdf
